# Supplementary material for: Causal links between circulatory inflammatory cytokines and risk of digestive polyps: a Mendelian randomization analysis
Source: Front Pharmacol. 2024 Oct 8;15:1405503. doi: 10.3389/fphar.2024.1405503 (PMC11493649; doi:10.3389/fphar.2024.1405503)
Supplement: Supplementary file 4 [file Table1.xlsx]

## Sheet: Table S1
exposure	outcome	method	nsnp	b	se	pval
Gastric polyp	bNGF	MR Egger	20	0.0120721	0.0077703	0.137681
Gastric polyp	bNGF	Weighted median	20	0.0143021	0.00858443	0.0957035
Gastric polyp	bNGF	Inverse variance weighted	20	0.0156899	0.00729196	0.0314228
Gastric polyp	CTACK	MR Egger	21	-0.000929084	0.00763819	0.904464
Gastric polyp	CTACK	Weighted median	21	0.00156584	0.00768172	0.838478
Gastric polyp	CTACK	Inverse variance weighted	21	0.00249732	0.00716722	0.727512
Gastric polyp	EOTAXIN	MR Egger	21	0.000703571	0.00516131	0.893005
Gastric polyp	EOTAXIN	Weighted median	21	-0.000870249	0.00532101	0.870086
Gastric polyp	EOTAXIN	Inverse variance weighted	21	-0.00133469	0.00484417	0.782912
Gastric polyp	FGFbasic	MR Egger	21	0.0114967	0.00534723	0.044642
Gastric polyp	FGFbasic	Weighted median	21	0.0104275	0.00637679	0.102003
Gastric polyp	FGFbasic	Inverse variance weighted	21	0.00992819	0.0050189	0.0479105
Gastric polyp	GCSF	MR Egger	21	0.0129182	0.00588329	0.0407291
Gastric polyp	GCSF	Weighted median	21	0.0124693	0.00640104	0.0514138
Gastric polyp	GCSF	Inverse variance weighted	21	0.0126565	0.00538583	0.0187758
Gastric polyp	GROa	MR Egger	20	0.0224714	0.00774623	0.00952592
Gastric polyp	GROa	Weighted median	20	0.0199664	0.00975302	0.0406379
Gastric polyp	GROa	Inverse variance weighted	20	0.0186791	0.0072674	0.0101624
Gastric polyp	HGF	MR Egger	21	0.00969433	0.00546908	0.0923341
Gastric polyp	HGF	Weighted median	21	0.00802626	0.00552879	0.14658
Gastric polyp	HGF	Inverse variance weighted	21	0.00745976	0.00518569	0.150284
Gastric polyp	IFNg	MR Egger	21	0.0115403	0.00532043	0.0429741
Gastric polyp	IFNg	Weighted median	21	0.00905661	0.00650987	0.164161
Gastric polyp	IFNg	Inverse variance weighted	21	0.00805371	0.00499375	0.106798
Gastric polyp	IL-10	MR Egger	21	0.00669326	0.00532011	0.223595
Gastric polyp	IL-10	Weighted median	21	0.00468227	0.00589207	0.426804
Gastric polyp	IL-10	Inverse variance weighted	21	0.00378615	0.00499377	0.448346
Gastric polyp	IL-12p70	MR Egger	21	0.00537821	0.00513437	0.308016
Gastric polyp	IL-12p70	Weighted median	21	0.00320115	0.0054428	0.556436
Gastric polyp	IL-12p70	Inverse variance weighted	21	0.00200866	0.00481909	0.676815
Gastric polyp	IL-13	MR Egger	20	0.0205213	0.00771874	0.0159942
Gastric polyp	IL-13	Weighted median	20	0.0192016	0.00980378	0.050161
Gastric polyp	IL-13	Inverse variance weighted	20	0.0184157	0.00724224	0.0109962
Gastric polyp	IL-16	MR Egger	21	0.0121607	0.00782247	0.136546
Gastric polyp	IL-16	Weighted median	21	0.0114021	0.00851446	0.180525
Gastric polyp	IL-16	Inverse variance weighted	21	0.0106467	0.00734143	0.146995
Gastric polyp	IL-17	MR Egger	21	0.00638443	0.00531934	0.244802
Gastric polyp	IL-17	Weighted median	21	0.00440766	0.00561562	0.432517
Gastric polyp	IL-17	Inverse variance weighted	21	0.00339078	0.0049935	0.497113
Gastric polyp	IL-18	MR Egger	20	0.00810374	0.00766398	0.304323
Gastric polyp	IL-18	Weighted median	20	0.00552641	0.00817293	0.498923
Gastric polyp	IL-18	Inverse variance weighted	20	0.00351417	0.00720813	0.625883
Gastric polyp	IL-1b	MR Egger	20	0.0147286	0.00876844	0.110284
Gastric polyp	IL-1b	Weighted median	20	0.0149329	0.00925794	0.106749
Gastric polyp	IL-1b	Inverse variance weighted	20	0.015236	0.00801143	0.0572001
Gastric polyp	IL-1ra	MR Egger	21	0.00863328	0.00935254	0.367533
Gastric polyp	IL-1ra	Weighted median	21	0.00796486	0.00804652	0.322246
Gastric polyp	IL-1ra	Inverse variance weighted	21	0.00782956	0.00856921	0.360882
Gastric polyp	IL-2	MR Egger	20	0.0156656	0.00913845	0.103648
Gastric polyp	IL-2	Weighted median	20	0.0146653	0.0090785	0.106228
Gastric polyp	IL-2	Inverse variance weighted	20	0.0147476	0.0083655	0.0779163
Gastric polyp	IL-2ra	MR Egger	21	-0.00250198	0.00864425	0.775381
Gastric polyp	IL-2ra	Weighted median	21	-0.0034322	0.00788597	0.663396
Gastric polyp	IL-2ra	Inverse variance weighted	21	-0.00462389	0.00801134	0.563826
Gastric polyp	IL-4	MR Egger	21	0.00545736	0.00518741	0.305979
Gastric polyp	IL-4	Weighted median	21	0.00377803	0.0053396	0.479225
Gastric polyp	IL-4	Inverse variance weighted	21	0.00297098	0.00486886	0.54173
Gastric polyp	IL-5	MR Egger	20	0.0177881	0.00795705	0.0382925
Gastric polyp	IL-5	Weighted median	20	0.0179157	0.00939381	0.0564975
Gastric polyp	IL-5	Inverse variance weighted	20	0.0177973	0.00746666	0.0171459
Gastric polyp	IL-6	MR Egger	21	0.00669489	0.00529228	0.221157
Gastric polyp	IL-6	Weighted median	21	0.00466895	0.00580271	0.421042
Gastric polyp	IL-6	Inverse variance weighted	21	0.00345346	0.00522745	0.508844
Gastric polyp	IL-7	MR Egger	20	0.0135637	0.00790379	0.103305
Gastric polyp	IL-7	Weighted median	20	0.0151738	0.00932611	0.103731
Gastric polyp	IL-7	Inverse variance weighted	20	0.0159298	0.00741684	0.0317305
Gastric polyp	IL-8	MR Egger	20	0.00874827	0.00803338	0.290524
Gastric polyp	IL-8	Weighted median	20	0.00664668	0.00805843	0.409479
Gastric polyp	IL-8	Inverse variance weighted	20	0.00556733	0.00759935	0.463799
Gastric polyp	IL-9	MR Egger	21	0.00985404	0.00766308	0.213926
Gastric polyp	IL-9	Weighted median	21	0.00853804	0.00809678	0.291655
Gastric polyp	IL-9	Inverse variance weighted	21	0.00826761	0.00719173	0.250309
Gastric polyp	IP-10	MR Egger	21	-0.00138042	0.00836487	0.870667
Gastric polyp	IP-10	Weighted median	21	-0.00309218	0.00813	0.703691
Gastric polyp	IP-10	Inverse variance weighted	21	-0.00443887	0.00787234	0.572852
Gastric polyp	MCSF	MR Egger	20	0.0195433	0.00936432	0.0513809
Gastric polyp	MCSF	Weighted median	20	0.022892	0.0117	0.0503978
Gastric polyp	MCSF	Inverse variance weighted	20	0.0235425	0.00891425	0.00826618
Gastric polyp	MCP1	MR Egger	21	0.00787686	0.00513431	0.141474
Gastric polyp	MCP1	Weighted median	21	0.00539481	0.005401	0.317866
Gastric polyp	MCP1	Inverse variance weighted	21	0.00434784	0.00502678	0.387075
Gastric polyp	MCP3	MR Egger	18	0.00325397	0.0168521	0.849318
Gastric polyp	MCP3	Weighted median	18	0.006176	0.0136063	0.649895
Gastric polyp	MCP3	Inverse variance weighted	18	0.00695632	0.0155227	0.654054
Gastric polyp	MIF	MR Egger	21	0.0114574	0.00777265	0.15684
Gastric polyp	MIF	Weighted median	21	0.00993728	0.00846758	0.240568
Gastric polyp	MIF	Inverse variance weighted	21	0.00973812	0.00729254	0.181761
Gastric polyp	MIG	MR Egger	21	-0.00461904	0.00893704	0.61123
Gastric polyp	MIG	Weighted median	21	-0.00573237	0.00777599	0.461008
Gastric polyp	MIG	Inverse variance weighted	21	-0.0059767	0.00821557	0.466929
Gastric polyp	MIP1a	MR Egger	20	0.010927	0.00774549	0.175366
Gastric polyp	MIP1a	Weighted median	20	0.00988402	0.00808967	0.221781
Gastric polyp	MIP1a	Inverse variance weighted	20	0.00956136	0.00726721	0.18828
Gastric polyp	MIP1b	MR Egger	21	0.00213261	0.00513413	0.682518
Gastric polyp	MIP1b	Weighted median	21	0.0010245	0.00515249	0.842392
Gastric polyp	MIP1b	Inverse variance weighted	21	0.000487633	0.00481891	0.919398
Gastric polyp	PDGFbb	MR Egger	21	0.00860791	0.00643999	0.197129
Gastric polyp	PDGFbb	Weighted median	21	0.00652452	0.00564754	0.247974
Gastric polyp	PDGFbb	Inverse variance weighted	21	0.0056298	0.00616373	0.361045
Gastric polyp	RANTES	MR Egger	20	-0.00630351	0.00792895	0.436972
Gastric polyp	RANTES	Weighted median	20	-0.0092756	0.00897947	0.301614
Gastric polyp	RANTES	Inverse variance weighted	20	-0.0101369	0.00744156	0.173133
Gastric polyp	SCF	MR Egger	21	0.0049672	0.00513324	0.345375
Gastric polyp	SCF	Weighted median	21	0.0026035	0.00540311	0.629911
Gastric polyp	SCF	Inverse variance weighted	21	0.00134162	0.00481876	0.780693
Gastric polyp	SCGFb	MR Egger	21	0.0125937	0.00761016	0.11438
Gastric polyp	SCGFb	Weighted median	21	0.0137277	0.00899581	0.127008
Gastric polyp	SCGFb	Inverse variance weighted	21	0.0140135	0.00714198	0.0497477
Gastric polyp	SDF1a	MR Egger	21	0.0042564	0.00656257	0.524367
Gastric polyp	SDF1a	Weighted median	21	0.00370991	0.00522506	0.477691
Gastric polyp	SDF1a	Inverse variance weighted	21	0.00330057	0.00603159	0.584232
Gastric polyp	TNFa	MR Egger	20	0.0105167	0.00830456	0.221523
Gastric polyp	TNFa	Weighted median	20	0.0105025	0.00837086	0.209604
Gastric polyp	TNFa	Inverse variance weighted	20	0.0105705	0.00758429	0.163398
Gastric polyp	TNFb	MR Egger	16	0.0167641	0.0117336	0.175012
Gastric polyp	TNFb	Weighted median	16	0.0165841	0.0125374	0.185911
Gastric polyp	TNFb	Inverse variance weighted	16	0.016213	0.0110295	0.141572
Gastric polyp	TRAIL	MR Egger	21	0.00772954	0.00574626	0.194416
Gastric polyp	TRAIL	Weighted median	21	0.00578583	0.00538426	0.282561
Gastric polyp	TRAIL	Inverse variance weighted	21	0.00438179	0.00563735	0.436995
Gastric polyp	VEGF	MR Egger	21	0.0125658	0.00553349	0.0349756
Gastric polyp	VEGF	Weighted median	21	0.0105008	0.00657949	0.110492
Gastric polyp	VEGF	Inverse variance weighted	21	0.00939988	0.00531394	0.0769088

## Sheet: Table S2
exposure	outcome	method	nsnp	b	se	pval
Colonic polyp	bNGF	MR Egger	77	0.0868265	0.156015	0.579509
Colonic polyp	bNGF	Weighted median	77	0.0476825	0.0728888	0.512995
Colonic polyp	bNGF	Inverse variance weighted	77	0.00100363	0.0519863	0.984597
Colonic polyp	CTACK	MR Egger	77	-0.0560719	0.142896	0.695878
Colonic polyp	CTACK	Weighted median	77	0.097343	0.070381	0.166639
Colonic polyp	CTACK	Inverse variance weighted	77	0.0965142	0.047887	0.0438569
Colonic polyp	EOTAXIN	MR Egger	80	-0.0436429	0.0981568	0.657823
Colonic polyp	EOTAXIN	Weighted median	80	0.0433492	0.0469632	0.355984
Colonic polyp	EOTAXIN	Inverse variance weighted	80	0.0498496	0.0316774	0.115565
Colonic polyp	FGFbasic	MR Egger	81	-0.0317255	0.0988113	0.749004
Colonic polyp	FGFbasic	Weighted median	81	0.00447532	0.04757	0.925047
Colonic polyp	FGFbasic	Inverse variance weighted	81	0.00348616	0.0326367	0.914934
Colonic polyp	GCSF	MR Egger	80	-0.103884	0.103077	0.316655
Colonic polyp	GCSF	Weighted median	80	-0.0225616	0.0493572	0.647592
Colonic polyp	GCSF	Inverse variance weighted	80	-0.0154452	0.0340039	0.649671
Colonic polyp	GROa	MR Egger	77	0.00304628	0.143175	0.983082
Colonic polyp	GROa	Weighted median	77	-0.00118176	0.0691382	0.986363
Colonic polyp	GROa	Inverse variance weighted	77	0.0123419	0.0478792	0.796583
Colonic polyp	HGF	MR Egger	80	0.0380402	0.0947177	0.689065
Colonic polyp	HGF	Weighted median	80	-0.012101	0.0450006	0.788
Colonic polyp	HGF	Inverse variance weighted	80	0.0171823	0.0312414	0.582329
Colonic polyp	IFNg	MR Egger	81	0.074662	0.0988886	0.452487
Colonic polyp	IFNg	Weighted median	81	-0.00140168	0.0464563	0.97593
Colonic polyp	IFNg	Inverse variance weighted	81	0.00676441	0.0325965	0.835604
Colonic polyp	IL-10	MR Egger	81	-0.0341828	0.105219	0.746137
Colonic polyp	IL-10	Weighted median	81	-0.0144255	0.0493889	0.770225
Colonic polyp	IL-10	Inverse variance weighted	81	0.0106543	0.034561	0.757872
Colonic polyp	IL-12p70	MR Egger	81	0.0433763	0.0948454	0.648684
Colonic polyp	IL-12p70	Weighted median	81	0.025777	0.0465196	0.579502
Colonic polyp	IL-12p70	Inverse variance weighted	81	0.0157692	0.031305	0.614454
Colonic polyp	IL-13	MR Egger	77	-0.0463089	0.149496	0.757598
Colonic polyp	IL-13	Weighted median	77	0.0337087	0.0716352	0.637954
Colonic polyp	IL-13	Inverse variance weighted	77	0.0426529	0.0497499	0.391254
Colonic polyp	IL-16	MR Egger	77	-0.0519801	0.144184	0.719478
Colonic polyp	IL-16	Weighted median	77	0.0289711	0.0718234	0.686679
Colonic polyp	IL-16	Inverse variance weighted	77	0.012102	0.0480362	0.801092
Colonic polyp	IL-17	MR Egger	81	-0.0162072	0.0977603	0.86875
Colonic polyp	IL-17	Weighted median	81	-0.0130306	0.0469991	0.781586
Colonic polyp	IL-17	Inverse variance weighted	81	0.0172554	0.0323145	0.593353
Colonic polyp	IL-18	MR Egger	77	-0.0987976	0.141862	0.48831
Colonic polyp	IL-18	Weighted median	77	0.0113103	0.0687822	0.869387
Colonic polyp	IL-18	Inverse variance weighted	77	0.0383625	0.0474319	0.418635
Colonic polyp	IL-1b	MR Egger	77	-0.294454	0.147645	0.0497494
Colonic polyp	IL-1b	Weighted median	77	-0.0263953	0.0730218	0.717747
Colonic polyp	IL-1b	Inverse variance weighted	77	0.0110078	0.0494388	0.823805
Colonic polyp	IL-1ra	MR Egger	77	-0.262489	0.153044	0.0904525
Colonic polyp	IL-1ra	Weighted median	77	0.0910992	0.0721492	0.206715
Colonic polyp	IL-1ra	Inverse variance weighted	77	0.0322724	0.0521319	0.535882
Colonic polyp	IL-2	MR Egger	77	-0.170438	0.143884	0.239935
Colonic polyp	IL-2	Weighted median	77	-0.0180491	0.0717223	0.801309
Colonic polyp	IL-2	Inverse variance weighted	77	0.0362276	0.0480897	0.451249
Colonic polyp	IL-2ra	MR Egger	77	0.0145253	0.141159	0.918317
Colonic polyp	IL-2ra	Weighted median	77	-0.0612801	0.0691302	0.375378
Colonic polyp	IL-2ra	Inverse variance weighted	77	0.00864542	0.0468797	0.853686
Colonic polyp	IL-4	MR Egger	81	-0.00100281	0.103539	0.992297
Colonic polyp	IL-4	Weighted median	81	-0.000771953	0.0480204	0.987174
Colonic polyp	IL-4	Inverse variance weighted	81	-0.00726309	0.0339567	0.830631
Colonic polyp	IL-5	MR Egger	77	0.0423822	0.146173	0.772659
Colonic polyp	IL-5	Weighted median	77	0.0431601	0.068471	0.528471
Colonic polyp	IL-5	Inverse variance weighted	77	0.0655106	0.048936	0.180669
Colonic polyp	IL-6	MR Egger	81	-0.0791286	0.0953954	0.409333
Colonic polyp	IL-6	Weighted median	81	-0.0578272	0.0465968	0.214601
Colonic polyp	IL-6	Inverse variance weighted	81	-0.0456066	0.0314747	0.147339
Colonic polyp	IL-7	MR Egger	77	-0.089074	0.14553	0.542345
Colonic polyp	IL-7	Weighted median	77	0.028716	0.074879	0.70135
Colonic polyp	IL-7	Inverse variance weighted	77	0.0267489	0.0486318	0.5823
Colonic polyp	IL-8	MR Egger	77	-0.228707	0.147199	0.12446
Colonic polyp	IL-8	Weighted median	77	0.0126071	0.0729354	0.862767
Colonic polyp	IL-8	Inverse variance weighted	77	0.0225139	0.0499478	0.65217
Colonic polyp	IL-9	MR Egger	77	-0.115538	0.141744	0.417586
Colonic polyp	IL-9	Weighted median	77	-0.00670052	0.0701072	0.923858
Colonic polyp	IL-9	Inverse variance weighted	77	0.0204637	0.0472788	0.665138
Colonic polyp	IP-10	MR Egger	77	0.0637739	0.149328	0.67055
Colonic polyp	IP-10	Weighted median	77	0.013118	0.0696546	0.850618
Colonic polyp	IP-10	Inverse variance weighted	77	0.0205678	0.0495698	0.678196
Colonic polyp	MCSF	MR Egger	77	-0.178144	0.178207	0.320695
Colonic polyp	MCSF	Weighted median	77	-0.0547608	0.088854	0.537696
Colonic polyp	MCSF	Inverse variance weighted	77	-0.079089	0.0593432	0.182617
Colonic polyp	MCP1	MR Egger	79	-0.0954596	0.0966201	0.326253
Colonic polyp	MCP1	Weighted median	79	-0.00997113	0.0482402	0.836246
Colonic polyp	MCP1	Inverse variance weighted	79	0.0205418	0.0318126	0.518464
Colonic polyp	MCP3	MR Egger	73	-0.411722	0.263914	0.123192
Colonic polyp	MCP3	Weighted median	73	-0.171607	0.128446	0.181541
Colonic polyp	MCP3	Inverse variance weighted	73	-0.0759675	0.0867411	0.381141
Colonic polyp	MIF	MR Egger	77	-0.215538	0.143583	0.137519
Colonic polyp	MIF	Weighted median	77	-0.0622513	0.069605	0.371135
Colonic polyp	MIF	Inverse variance weighted	77	-0.142083	0.0480452	0.00310366
Colonic polyp	MIG	MR Egger	77	0.00229197	0.152903	0.98808
Colonic polyp	MIG	Weighted median	77	0.0195987	0.0712432	0.783243
Colonic polyp	MIG	Inverse variance weighted	77	0.0328658	0.0507641	0.517358
Colonic polyp	MIP1a	MR Egger	77	-0.0853897	0.143052	0.552362
Colonic polyp	MIP1a	Weighted median	77	-0.0340354	0.0700626	0.627119
Colonic polyp	MIP1a	Inverse variance weighted	77	0.0451588	0.0478271	0.345063
Colonic polyp	MIP1b	MR Egger	80	-0.0315993	0.0949613	0.740208
Colonic polyp	MIP1b	Weighted median	80	-0.000341636	0.048225	0.994348
Colonic polyp	MIP1b	Inverse variance weighted	80	0.0121349	0.0313141	0.698369
Colonic polyp	PDGFbb	MR Egger	81	0.0530173	0.0948319	0.577698
Colonic polyp	PDGFbb	Weighted median	81	0.0277328	0.0459157	0.545848
Colonic polyp	PDGFbb	Inverse variance weighted	81	0.0181088	0.0313068	0.562974
Colonic polyp	RANTES	MR Egger	77	-0.0366217	0.145913	0.802513
Colonic polyp	RANTES	Weighted median	77	0.0949528	0.0732908	0.195126
Colonic polyp	RANTES	Inverse variance weighted	77	0.0518887	0.0486752	0.286415
Colonic polyp	SCF	MR Egger	80	0.101179	0.0946945	0.288602
Colonic polyp	SCF	Weighted median	80	0.0141554	0.0465408	0.761013
Colonic polyp	SCF	Inverse variance weighted	80	0.00421203	0.0312733	0.892861
Colonic polyp	SCGFb	MR Egger	77	0.0551823	0.14575	0.706047
Colonic polyp	SCGFb	Weighted median	77	0.06718	0.0685706	0.327225
Colonic polyp	SCGFb	Inverse variance weighted	77	0.00478786	0.0483394	0.921101
Colonic polyp	SDF1a	MR Egger	80	-0.0165914	0.0976381	0.865507
Colonic polyp	SDF1a	Weighted median	80	-0.0358492	0.048942	0.463874
Colonic polyp	SDF1a	Inverse variance weighted	80	-0.0450616	0.0322587	0.162448
Colonic polyp	TNFa	MR Egger	77	-0.230656	0.144319	0.114196
Colonic polyp	TNFa	Weighted median	77	0.0397513	0.0750319	0.596256
Colonic polyp	TNFa	Inverse variance weighted	77	0.0471735	0.0486846	0.332565
Colonic polyp	TNFb	MR Egger	66	0.428299	0.252754	0.0950262
Colonic polyp	TNFb	Weighted median	66	0.0937218	0.113063	0.407142
Colonic polyp	TNFb	Inverse variance weighted	66	0.0431008	0.0749777	0.565394
Colonic polyp	TRAIL	MR Egger	80	-0.0695865	0.102409	0.498834
Colonic polyp	TRAIL	Weighted median	80	-0.0804455	0.0475489	0.0906745
Colonic polyp	TRAIL	Inverse variance weighted	80	-0.000115354	0.033719	0.99727
Colonic polyp	VEGF	MR Egger	80	0.0673166	0.101836	0.510539
Colonic polyp	VEGF	Weighted median	80	0.0179071	0.0508735	0.724844
Colonic polyp	VEGF	Inverse variance weighted	80	-0.00647278	0.0337551	0.847933

## Sheet: Table S3
exposure	outcome	method	nsnp	b	se	pval
Gallbladder polyp	bNGF	MR Egger	16	0.184543	0.0810539	0.0390285
Gallbladder polyp	bNGF	Weighted median	16	0.0677514	0.0426913	0.112511
Gallbladder polyp	bNGF	Inverse variance weighted	16	0.0536186	0.0296863	0.0708913
Gallbladder polyp	CTACK	MR Egger	15	0.0850325	0.08557	0.338497
Gallbladder polyp	CTACK	Weighted median	15	0.0573055	0.0392169	0.143948
Gallbladder polyp	CTACK	Inverse variance weighted	15	0.0296322	0.0289945	0.306784
Gallbladder polyp	EOTAXIN	MR Egger	16	0.0145049	0.0550902	0.796159
Gallbladder polyp	EOTAXIN	Weighted median	16	-0.0044576	0.0261336	0.864562
Gallbladder polyp	EOTAXIN	Inverse variance weighted	16	-0.00331709	0.0193269	0.863728
Gallbladder polyp	FGFbasic	MR Egger	16	0.0586901	0.0651787	0.38311
Gallbladder polyp	FGFbasic	Weighted median	16	-0.00444632	0.0287305	0.877011
Gallbladder polyp	FGFbasic	Inverse variance weighted	16	0.0117598	0.0226613	0.603802
Gallbladder polyp	GCSF	MR Egger	16	0.138726	0.0561074	0.0268547
Gallbladder polyp	GCSF	Weighted median	16	-0.00395171	0.0281875	0.888507
Gallbladder polyp	GCSF	Inverse variance weighted	16	0.00642338	0.020599	0.75517
Gallbladder polyp	GROa	MR Egger	15	0.0591456	0.10039	0.565855
Gallbladder polyp	GROa	Weighted median	15	0.00562336	0.041455	0.892098
Gallbladder polyp	GROa	Inverse variance weighted	15	0.00109411	0.0338498	0.974215
Gallbladder polyp	HGF	MR Egger	16	-0.0600622	0.054367	0.287892
Gallbladder polyp	HGF	Weighted median	16	-0.0206583	0.0275388	0.453162
Gallbladder polyp	HGF	Inverse variance weighted	16	0.000167282	0.019124	0.993021
Gallbladder polyp	IFNg	MR Egger	16	0.0892719	0.056481	0.1363
Gallbladder polyp	IFNg	Weighted median	16	0.0278288	0.0270591	0.30374
Gallbladder polyp	IFNg	Inverse variance weighted	16	0.00682313	0.0198568	0.731134
Gallbladder polyp	IL-10	MR Egger	16	-0.00222356	0.0618888	0.971847
Gallbladder polyp	IL-10	Weighted median	16	0.00924483	0.0279525	0.740846
Gallbladder polyp	IL-10	Inverse variance weighted	16	-0.00344226	0.0211568	0.870753
Gallbladder polyp	IL-12p70	MR Egger	16	0.046618	0.0545026	0.406766
Gallbladder polyp	IL-12p70	Weighted median	16	0.015576	0.0268326	0.561586
Gallbladder polyp	IL-12p70	Inverse variance weighted	16	0.003972	0.0191675	0.835833
Gallbladder polyp	IL-13	MR Egger	16	0.133848	0.113917	0.259609
Gallbladder polyp	IL-13	Weighted median	16	0.0507469	0.0444664	0.25377
Gallbladder polyp	IL-13	Inverse variance weighted	16	0.0260671	0.04081	0.522991
Gallbladder polyp	IL-16	MR Egger	15	0.0126772	0.10394	0.904791
Gallbladder polyp	IL-16	Weighted median	15	0.0376783	0.0431581	0.382647
Gallbladder polyp	IL-16	Inverse variance weighted	15	0.000179657	0.0344931	0.995844
Gallbladder polyp	IL-17	MR Egger	16	0.0459853	0.0561711	0.426694
Gallbladder polyp	IL-17	Weighted median	16	0.00518424	0.0266722	0.845887
Gallbladder polyp	IL-17	Inverse variance weighted	16	0.000258402	0.0197804	0.989577
Gallbladder polyp	IL-18	MR Egger	16	-0.0400133	0.086682	0.651451
Gallbladder polyp	IL-18	Weighted median	16	0.0533441	0.0419795	0.203829
Gallbladder polyp	IL-18	Inverse variance weighted	16	0.0419654	0.0309518	0.175153
Gallbladder polyp	IL-1b	MR Egger	15	0.123216	0.0888022	0.188604
Gallbladder polyp	IL-1b	Weighted median	15	0.00874052	0.0398492	0.826385
Gallbladder polyp	IL-1b	Inverse variance weighted	15	0.0209367	0.0304904	0.492295
Gallbladder polyp	IL-1ra	MR Egger	10	-0.00332349	0.0392919	0.93467
Gallbladder polyp	IL-1ra	Weighted median	10	0.00112065	0.0299511	0.970153
Gallbladder polyp	IL-1ra	Inverse variance weighted	10	0.000122137	0.0229963	0.995762
Gallbladder polyp	IL-2	MR Egger	10	0.00571727	0.0410462	0.892665
Gallbladder polyp	IL-2	Weighted median	10	0.000342403	0.0307678	0.991121
Gallbladder polyp	IL-2	Inverse variance weighted	10	-0.00719556	0.0235562	0.760013
Gallbladder polyp	IL-2ra	MR Egger	10	0.00948082	0.0388503	0.813346
Gallbladder polyp	IL-2ra	Weighted median	10	0.0130332	0.0291946	0.655291
Gallbladder polyp	IL-2ra	Inverse variance weighted	10	0.0149345	0.0227961	0.512384
Gallbladder polyp	IL-4	MR Egger	10	-0.0238429	0.0267581	0.398907
Gallbladder polyp	IL-4	Weighted median	10	-0.0242331	0.020267	0.231817
Gallbladder polyp	IL-4	Inverse variance weighted	10	-0.0165427	0.0156038	0.289066
Gallbladder polyp	IL-5	MR Egger	10	-0.061026	0.0601216	0.339798
Gallbladder polyp	IL-5	Weighted median	10	-0.0450685	0.0326391	0.167336
Gallbladder polyp	IL-5	Inverse variance weighted	10	-0.0144265	0.0350819	0.680909
Gallbladder polyp	IL-6	MR Egger	10	-0.00684931	0.0279684	0.812703
Gallbladder polyp	IL-6	Weighted median	10	-0.00977601	0.0204354	0.632376
Gallbladder polyp	IL-6	Inverse variance weighted	10	0.00124743	0.0155179	0.93593
Gallbladder polyp	IL-7	MR Egger	10	-0.0510698	0.0407082	0.245059
Gallbladder polyp	IL-7	Weighted median	10	-0.0419115	0.0317089	0.186248
Gallbladder polyp	IL-7	Inverse variance weighted	10	-0.0159499	0.0237984	0.502725
Gallbladder polyp	IL-8	MR Egger	10	0.0135349	0.0399188	0.743292
Gallbladder polyp	IL-8	Weighted median	10	0.00437988	0.0296187	0.882441
Gallbladder polyp	IL-8	Inverse variance weighted	10	-0.0212121	0.0234478	0.36565
Gallbladder polyp	IL-9	MR Egger	10	0.00321307	0.0474779	0.947705
Gallbladder polyp	IL-9	Weighted median	10	0.00361927	0.0300586	0.90416
Gallbladder polyp	IL-9	Inverse variance weighted	10	-0.0123729	0.0264991	0.640559
Gallbladder polyp	IP-10	MR Egger	10	-0.00521623	0.038993	0.896886
Gallbladder polyp	IP-10	Weighted median	10	-0.0166082	0.0302436	0.582904
Gallbladder polyp	IP-10	Inverse variance weighted	10	-0.0164588	0.0228526	0.471393
Gallbladder polyp	MCSF	MR Egger	10	0.0245207	0.0464552	0.611937
Gallbladder polyp	MCSF	Weighted median	10	0.0137072	0.0361652	0.704676
Gallbladder polyp	MCSF	Inverse variance weighted	10	-0.00917717	0.0274069	0.737739
Gallbladder polyp	MCP1	MR Egger	10	-0.0377168	0.0307098	0.254289
Gallbladder polyp	MCP1	Weighted median	10	-0.0294172	0.0203195	0.147691
Gallbladder polyp	MCP1	Inverse variance weighted	10	-0.00701603	0.0184286	0.703416
Gallbladder polyp	MCP3	MR Egger	9	0.0921133	0.0830314	0.303918
Gallbladder polyp	MCP3	Weighted median	9	0.0508506	0.0578497	0.379394
Gallbladder polyp	MCP3	Inverse variance weighted	9	0.0229752	0.0453911	0.612744
Gallbladder polyp	MIF	MR Egger	10	-0.0495837	0.0421491	0.273256
Gallbladder polyp	MIF	Weighted median	10	-0.0525689	0.0316996	0.0972479
Gallbladder polyp	MIF	Inverse variance weighted	10	-0.0364351	0.0235113	0.121217
Gallbladder polyp	MIG	MR Egger	10	0.00430216	0.0388216	0.91449
Gallbladder polyp	MIG	Weighted median	10	-0.00110593	0.0294834	0.970078
Gallbladder polyp	MIG	Inverse variance weighted	10	0.0105614	0.0227712	0.642786
Gallbladder polyp	MIP1a	MR Egger	10	0.00523157	0.0397669	0.898584
Gallbladder polyp	MIP1a	Weighted median	10	0.00247405	0.0293042	0.932717
Gallbladder polyp	MIP1a	Inverse variance weighted	10	-0.011189	0.0233018	0.631102
Gallbladder polyp	MIP1b	MR Egger	10	-0.00500964	0.0405547	0.904736
Gallbladder polyp	MIP1b	Weighted median	10	-0.013104	0.0231201	0.570865
Gallbladder polyp	MIP1b	Inverse variance weighted	10	0.000453738	0.0223361	0.983793
Gallbladder polyp	PDGFbb	MR Egger	10	0.0185862	0.0264446	0.502094
Gallbladder polyp	PDGFbb	Weighted median	10	-0.00227738	0.0206313	0.912104
Gallbladder polyp	PDGFbb	Inverse variance weighted	10	-0.00251182	0.0154352	0.870728
Gallbladder polyp	RANTES	MR Egger	10	0.0740447	0.0404806	0.104775
Gallbladder polyp	RANTES	Weighted median	10	0.0127089	0.0318978	0.690316
Gallbladder polyp	RANTES	Inverse variance weighted	10	0.0128718	0.0258994	0.619195
Gallbladder polyp	SCF	MR Egger	10	-0.0491835	0.0275167	0.111681
Gallbladder polyp	SCF	Weighted median	10	-0.0423719	0.0211215	0.0448449
Gallbladder polyp	SCF	Inverse variance weighted	10	-0.0284431	0.0159447	0.0744473
Gallbladder polyp	SCGFb	MR Egger	10	0.0253957	0.0468015	0.602173
Gallbladder polyp	SCGFb	Weighted median	10	0.013582	0.0298411	0.649006
Gallbladder polyp	SCGFb	Inverse variance weighted	10	0.00368603	0.0263894	0.888914
Gallbladder polyp	SDF1a	MR Egger	10	-0.0232904	0.0287449	0.441233
Gallbladder polyp	SDF1a	Weighted median	10	-0.0214257	0.0209423	0.306269
Gallbladder polyp	SDF1a	Inverse variance weighted	10	-0.0138933	0.0160253	0.385966
Gallbladder polyp	TNFa	MR Egger	10	0.0377005	0.040253	0.376378
Gallbladder polyp	TNFa	Weighted median	10	0.0205713	0.0318718	0.518642
Gallbladder polyp	TNFa	Inverse variance weighted	10	0.00887174	0.0235559	0.706452
Gallbladder polyp	TNFb	MR Egger	8	0.0229536	0.0699944	0.754102
Gallbladder polyp	TNFb	Weighted median	8	0.0399147	0.0499339	0.424087
Gallbladder polyp	TNFb	Inverse variance weighted	8	0.0456606	0.0382599	0.2327
Gallbladder polyp	TRAIL	MR Egger	10	-0.0106174	0.0265763	0.699975
Gallbladder polyp	TRAIL	Weighted median	10	0.00243324	0.0215434	0.910074
Gallbladder polyp	TRAIL	Inverse variance weighted	10	-0.00103716	0.0154854	0.946601
Gallbladder polyp	VEGF	MR Egger	10	-0.026379	0.0311324	0.421441
Gallbladder polyp	VEGF	Weighted median	10	0.00902231	0.0230291	0.695221
Gallbladder polyp	VEGF	Inverse variance weighted	10	0.00524436	0.0187559	0.779775

## Sheet: Table S4
outcome	exposure	method	Q	Q_df	Q_pval
Gastric polyp	MIG	MR Egger	12.0112	11	0.362802
Gastric polyp	MIG	Inverse variance weighted	12.2907	12	0.422627
Gastric polyp	IL-2ra	MR Egger	6.4652	7	0.486596
Gastric polyp	IL-2ra	Inverse variance weighted	7.28862	8	0.505837
Gastric polyp	IL-18	MR Egger	3.0334	9	0.962956
Gastric polyp	IL-18	Inverse variance weighted	4.04777	10	0.945166
Colonic polyp	MIP1b	MR Egger	7.94731	15	0.925878
Colonic polyp	MIP1b	Inverse variance weighted	8.77239	16	0.92249
Colonic polyp	IL-6	MR Egger	2.36209	8	0.967852
Colonic polyp	IL-6	Inverse variance weighted	2.36267	9	0.984352
Gallbladder polyp	IL-9	MR Egger	1.321	3	0.724153
Gallbladder polyp	IL-9	Inverse variance weighted	1.36058	4	0.851017

## Sheet: Table S5
outcome	exposure	egger_intercept	se	pval
Gastric polyp	MIG	0.00982735	0.0194252	0.622906
Gastric polyp	IL-2ra	0.0117985	0.0130021	0.394347
Gastric polyp	IL-18	-0.0153169	0.015208	0.340166
Colonic polyp	MIP1b	-0.00576041	0.00634172	0.378064
Colonic polyp	IL-6	-0.000194036	0.00805637	0.981375
Gallbladder polyp	IL-9	0.0232398	0.116818	0.855029

## Sheet: Table S6
exposure	outcome	SNP	b	se	p
MIG	Gastric polyp	rs111607343	0.110118	0.0404017	0.00641894
MIG	Gastric polyp	rs11177248	0.124023	0.0393845	0.00163809
MIG	Gastric polyp	rs112861654	0.0945073	0.0377579	0.0123152
MIG	Gastric polyp	rs117831247	0.127429	0.0399594	0.00142791
MIG	Gastric polyp	rs13143163	0.117841	0.0393757	0.00276478
MIG	Gastric polyp	rs139010077	0.128561	0.0367899	0.000475015
MIG	Gastric polyp	rs1796086	0.117444	0.0394334	0.00289869
MIG	Gastric polyp	rs191555775	0.128133	0.0376504	0.000665968
MIG	Gastric polyp	rs55876513	0.120102	0.039994	0.00267342
MIG	Gastric polyp	rs62562991	0.107086	0.0394849	0.00668627
MIG	Gastric polyp	rs6679677	0.12366	0.0373424	0.000927897
MIG	Gastric polyp	rs77086208	0.113754	0.0382886	0.00296875
MIG	Gastric polyp	rs816960	0.104703	0.0369678	0.00462195
MIG	Gastric polyp	All	0.116751	0.0365119	0.00138565
IL-2ra	Gastric polyp	rs11241559	-0.107826	0.0391379	0.00586896
IL-2ra	Gastric polyp	rs115360066	-0.125045	0.0391131	0.00138863
IL-2ra	Gastric polyp	rs117244812	-0.114523	0.0383515	0.00282508
IL-2ra	Gastric polyp	rs12722497	-0.0495202	0.0551608	0.369323
IL-2ra	Gastric polyp	rs12799226	-0.115423	0.0397199	0.00366159
IL-2ra	Gastric polyp	rs185231391	-0.128727	0.0413313	0.00184249
IL-2ra	Gastric polyp	rs28441585	-0.110592	0.0397926	0.00544908
IL-2ra	Gastric polyp	rs4733117	-0.112328	0.0398711	0.0048432
IL-2ra	Gastric polyp	rs759244	-0.130797	0.0392264	0.000854799
IL-2ra	Gastric polyp	All	-0.113916	0.0380852	0.00278003
IL-18	Gastric polyp	rs116383510	-0.0940251	0.0359115	0.00883834
IL-18	Gastric polyp	rs117266781	-0.0978245	0.0365272	0.00740349
IL-18	Gastric polyp	rs12420140	-0.0679928	0.0386193	0.0783074
IL-18	Gastric polyp	rs143370787	-0.088391	0.0374475	0.0182553
IL-18	Gastric polyp	rs17229943	-0.0999705	0.036132	0.00566067
IL-18	Gastric polyp	rs1979967	-0.0855848	0.0361209	0.017817
IL-18	Gastric polyp	rs385076	-0.0925456	0.0349755	0.00814466
IL-18	Gastric polyp	rs4482818	-0.0905858	0.0360381	0.0119501
IL-18	Gastric polyp	rs610473	-0.0932534	0.0361459	0.00988253
IL-18	Gastric polyp	rs78623212	-0.110132	0.0399696	0.00586208
IL-18	Gastric polyp	rs78716465	-0.0936699	0.0358872	0.00905112
IL-18	Gastric polyp	All	-0.0921729	0.0349297	0.00831968
MIP1b	Colonic polyp	rs113010081	-0.0388455	0.0191939	0.0429863
MIP1b	Colonic polyp	rs113877493	-0.0493463	0.0183336	0.00711141
MIP1b	Colonic polyp	rs116237296	-0.0451333	0.0160522	0.00492868
MIP1b	Colonic polyp	rs117453826	-0.0435116	0.0162653	0.00747049
MIP1b	Colonic polyp	rs1437220	-0.0459218	0.0159295	0.00394147
MIP1b	Colonic polyp	rs1564708	-0.0474762	0.0161739	0.00333163
MIP1b	Colonic polyp	rs17138331	-0.0447669	0.016048	0.00527787
MIP1b	Colonic polyp	rs2411161	-0.0436885	0.0159387	0.00612478
MIP1b	Colonic polyp	rs281748	-0.041134	0.0159487	0.00990436
MIP1b	Colonic polyp	rs5743614	-0.0431957	0.0160197	0.00700915
MIP1b	Colonic polyp	rs6908843	-0.0445023	0.0159394	0.00523876
MIP1b	Colonic polyp	rs72791296	-0.0469992	0.0160013	0.00331175
MIP1b	Colonic polyp	rs72799710	-0.0425055	0.0159648	0.0077573
MIP1b	Colonic polyp	rs76356863	-0.0459963	0.0160856	0.0042434
MIP1b	Colonic polyp	rs76582507	-0.0422871	0.0159502	0.00802071
MIP1b	Colonic polyp	rs76776296	-0.0441149	0.0161034	0.00615364
MIP1b	Colonic polyp	rs79068918	-0.0471286	0.0163211	0.00388205
MIP1b	Colonic polyp	All	-0.0445267	0.0158198	0.00488341
IL-6	Colonic polyp	rs10752777	-0.0699794	0.035289	0.0473632
IL-6	Colonic polyp	rs10982213	-0.0769977	0.0354303	0.0297641
IL-6	Colonic polyp	rs113098456	-0.0694281	0.0352594	0.0489451
IL-6	Colonic polyp	rs1333040	-0.0628203	0.0354346	0.0762537
IL-6	Colonic polyp	rs13412535	-0.0726822	0.036627	0.0472126
IL-6	Colonic polyp	rs2404476	-0.0749014	0.035358	0.0341436
IL-6	Colonic polyp	rs4684700	-0.0738838	0.0353228	0.0364677
IL-6	Colonic polyp	rs73273528	-0.0837392	0.0365363	0.0219088
IL-6	Colonic polyp	rs75101555	-0.0718081	0.0368814	0.0515344
IL-6	Colonic polyp	rs76856708	-0.0621636	0.0376699	0.0988981
IL-6	Colonic polyp	All	-0.0718758	0.0341081	0.0350923
IL-9	Gallbladder polyp	rs3736858	-0.688027	0.249203	0.00576413
IL-9	Gallbladder polyp	rs41294750	-0.599413	0.228507	0.00871163
IL-9	Gallbladder polyp	rs4880409	-0.637802	0.228462	0.00524296
IL-9	Gallbladder polyp	rs73443903	-0.573611	0.233659	0.0140922
IL-9	Gallbladder polyp	rs76963786	-0.760947	0.250755	0.00240838
IL-9	Gallbladder polyp	All	-0.647463	0.212438	0.00230548

## Sheet: Table S7
Model averaging
Risk/protective factor	MIP	MACE
IL-2ra	0.642	-0.061
MIG	0.237	0.019
IL-18	0.094	-0.005
IL-9	0.077	-0.003
IL-6	0.073	0
MIP1b	0.043	0.001
Individual averaging
Risk factors	PP	MSCE
IL-2ra	0.499	-0.088
IL-2ra,MIG	0.113	-0.124,0.1
MIG	0.107	0.057
IL-18	0.077	-0.048
IL-9	0.066	-0.039
IL-6	0.06	-0.005
MIP-1B	0.035	0.017
IL-2ra,IL-6	0.007	-0.094,0.036
IL-18,MIG	0.006	-0.083,0.087
IL-2ra,IL-9	0.005	-0.088,-0.001
